# Supplementary material for: Systematic review of strategies to increase use of oral rehydration solution at the household level
Source: BMC Public Health. 2013 Sep 17;13(Suppl 3):S28. doi: 10.1186/1471-2458-13-S3-S28 (PMC3847633; doi:10.1186/1471-2458-13-S3-S28)
Supplement: Additional file 2 — Data abstraction table and list of excluded studies [file 1471-2458-13-S3-S28-S2.xlsx]

## Sheet:  Abstraction sheet
									z
										STUDY DESIGN AND LIMITATIONS														INTERVENTION						OUTCOME EFFECTS								SUMMARY
											RCT (HIGH SCORE)			If cluster RCT		ALL FOLLOW UP STUDIES (RCT cRCT or Cohort)	QUASI EXPERIMENTAL (MODERATE) OBSERVATIONAL (LOW)				BEFORE/AFTER DESIGN (LOW TO VERY LOW)
Outcome measure	Author	Year of publication	Journal ref	Years of study	Country	Place in country	Urban, rural, mixed or unclear	Baseline/control mortality rate	Setting	Study design - randomized?	Allocation concealed? (adequate randomization)	Assessment blinded?	Intent to treat analysis?	Cluster RCT redults adjusted for clustering?	If cluster RCT are there more than 12 units for analysis? (specify number)	Minimal loss to follow up? (more than 20% is serious limitation)	Is cohort or nested case control study?	If quasi experimental are there more than 12 units for analysis? (specify number)	Adjustment for confounding?	Reverse causality is not a serious issue?	Not before/after design? (if so then always low or very low)	In Cochrane?	Reason for exclusion from Cochrane?	Target population for the intervention (age, case defn)	Intervention definition	Other intervention at the same time	Coverage of the intervention (comment on quality)	Was the intervention delivered through the routine health system?	Comparison group (eg routine care and what this involved)	Outcome definition (eg deaths under five, deaths to 28 days, morbidity)	Intervention/endline numerator	Intervention/endline denominator	Control/baseline numerator	Control/baseline denominator	Risk Ratio	CI	p-value	EFFICACY OR EFFECTIVENESS?	OVERALL STUDY LIMITATIONS?	Comments
Co-promotion of Zinc and ORS
ORS use on day 3 among patients with diarrhea	Awasthi	2006	Journal of Pediatric Gastroenterology and Nutrition, 42:300-305		Brazil, Ethiopia, Egypt, India, Philippenes	six sites in five countries, namely, Fortaleza (Brazil), Addis Adaba (Ethiopia), Cairo (Egypt), Lucknow and Nagpur (India), and Manila (Philippines)	unclear	NG	clinic and community	block randomized trial	Yes	No	Yes			3.4% in intervention, 2.5% in control						No	block randomized trial	2-59mo with diarrhea <7 days duration	Intervention was zinc (20 mg orally, once daily for 14 days) with ORS, along with counseling and site-specific, culturally appropriate messages for zinc usage	No		yes	ORS alone available	oral rehydration solution (ORS) use on day 3 among patients with diarrhea	192	225 children	224	260 children	2.55	[2.47, 2.63]		effectiveness
ORS use during the most recent diarrheal episode in the previous 4 weeks at 6 months follow-up	Bhandari	2008	Pediatrics 121(5): e1279-85	2005-6	India	Haryana	rural	NG	community	Cluster RCT	Yes	No	Yes	Yes	6	Open Cohort						No	cRCT	1-59 mo	20 mg zn for 14 days (10mg 1-5 mo) available from CHW, public, and private health centers, along with ORS		59% by second survey	Yes	ORS alone available	ORS use during the most recent diarrheal episode in the previous 4 weeks at 6 months follow-up	976	1649 children with diarrhea	256	2609 children with diarrhea	1.49	[1.44, 1.55]		effectiveness	few clusters	CI presented based on individual level analysis adjusted for cluster randomization
3-59 mo use of packaged ORS during episode of diarrhea	Baqui	2004	J Health Popul Nutr 2004 Dec;22(4):440-442	1998-2000	Bangladesh	Matlab	rural	IMR = 60./1000 LB; 1-4 MR =5.2/1000 children	community	Cluster RCT	Yes	No	Yes	Yes	30 (15 Inter / 15 Control)	Open Cohort						No	cRCT	3-59 mo	20 mg zn for 14 days available from CHW in intervention in addition to ORS and advise on feeding practices	NA	>80% by 7th mo of study	Yes	ORS alone and advise on feeding available from CHW	3-59 mo use of packaged ORS during episode of diarrhea	2454	3276 diarrheal episodes	1980	3945 diarrheal episodes	1.25	[1.19, 1.32]		effectiveness	none	CI presented based on individual level analysis adjusted for intra-cluster correlation
ORS utilization "pre-launch" and at the end (02/2009-05/2009) of the mass media scale up campaign	Larson	2011	PLoS Med Nov2009; 6(11)	2006-2009	Bangladesh	Dhaka	mixed	NG	community	Longitundinal/ survey (not randomized)							Longitudinal survey		No	Not likely		No		Families with children 6-59mo; involving public and private sector	Mass media campagin; private sector partnership for dispersable tablet formulation, brand name and packaging design, pricing, over-the-counter waiver, and a permit to advertise nationally on tv and radio		NG	No	NA	ORS utilization "pre-launch" and at the end (02/2009-05/2009) of the mass media scale up campaign	city slum: 475 (73.1%), city non-slum:538 (82.7%), municipal: 504 (77.5%), rural: 561 (58.4%) total: 2078	city slum: 650, city non-slum: 650, municipal:650, rural: 960 total: 2910 (households)	city slum: 437 (67.3%), city non-slum: 518 (79.7%), municipal 471 (72.5%), rural: 516 (53.7%), total: 1942	city slum: 650, city non-slum: 650, municipal:650, rural: 960, total: 2910 (households)	1.07	[1.03, 1.11]		effectiveness	Sites chosen may not be representative of entire Bangladesh population, especially remote communities. Observational correlation only
2-59 months receiving ORS during episode of diarrhea episode in the preceding two weeks	Soofi	unpublished	unpublished	Jan 2006 to June 2007	Pakistan	Matiari, Sindh	rural	diarrhea specific mortality = 21 per 1000 live births	community	Cluster RCT	Yes	No		Not specified	16 (8 intervention / 8 control)	NA						No	unpublished	2-59mo with acute diarrhea for 14 days	Zinc tablets and ORS provided through public health care facilities and lady health workers, and private practitioners, pharmacies and drug stores. Health care providers given education from the zinc promotion team. Large scale zinc promotion campaign also undertaken.	NA		Zinc promotion team (part of the research group) provided education and supplies to the standard health care system	routine health education and standard management of diarrhea	2-59 months receiving ORS during episode of diarrhea episode in the preceding two weeks ( over the total intervention period)	1723	3591 children	1435	3751 children	0.99	[0.92, 1.07]		effectiveness
Co-packaging of Zinc and ORS
Child receiving ORS during episode of diarrhea in the preceding two weeks	Habib	unpublished	unpublished		Pakistan	Taluka Khairpur of Khairpur district and Taluka Pind Dadan Khan of Jhelum district	Mixed		community	Cluster RCT	Yes	No	Yes	No	4 intervention / 4 control	NA						No	unpublished	Children under five years of age and their mothers	Diarrhea pack (two packets of low osmolarity ORS, one strip of 10 zinc tablets, two packets of water purification sachet and an educational leaftet on safe storage of food and water) distributed through CHWs, pharmacies and drug stores; Meetings held with community leaders, health care providers and community members to promote Diarrhea pack; posters, banners and pamphlets distributed to healthca…	NA		Diarrhea packs distributed by CHWs and through local pharmacies	current interventions in place within primaty care program of government (details not given)	Child receiving ORS during episode of diarrhea in the preceding two weeks (total over intervention period)	6785 (93%)	7296 children	2394 (36.5%)	6559 children	6.03	[5.33, 6.82]		effectiveness	few clusters, not adjusted for clustering
Social Marketing and Mass Media
Caregiver's use of ORASEL during last episode of diarrhea	Kassegne	2011	BMC Public Health 2011, 11:155	2004-2007	Burundi	throughout country	mixed	NG	community	Two cross-sectional surveys (2006 and 2007, different subjects surveyed). Not randomized							Two cross-sectional surveys (2006 and 2007, different subjects surveyed)		Caregiver's age, residence (rural/urban), marital status, religion, occupation, and level of education	Not likely		No		General population targetted by mass media campaign (household survey targetted caregivers with at least one child under 5 years)	Mass media (radio spots) and community outreach activiities in schools and health centers; 1,914 health workers, vendors, and pharmacy employees trained in the promotion and use of ORASEL; educational and promotional materials distributed.	No	572,674 people exposed to the social marketing activities; unknown coverage of mass media activities	No	NA	Use of ORASEL during last episode of diarrhea (no/low exposure to campaign (control) vs. high exposure to campaign experimental) in 2007)	389	517 caregivers	203	1584 caregivers	5.87	[5.12, 6.74]		effectiveness	Observational correlation only. Addressed only ORS use for diarrhea treatment (did not measure alternative treatments or the order of treatments);	2007 data only used in meta-analysis (no/low exposure vs high exposure)
Mothers' use of ORS to treat children ill with diarrhea in the two weeks before the survey	Rao	1998	grey literature	1992-3	India	nation-wide	mixed		community	Population-based survey, not randomized							Logistic regression analysis of observational data from national demographic health survey		Yes. Child's age and sex, mother's age and education, place of residence (urban or rural), religion, caste/tribe, house type and crowding (more/less than three persons per room), safe drinking water, sanitary toilet facility, electricity in the house, geographic region			No	grey literature	women covered by the NFHS who gave birth during the four years before the survey and on data for the 4,558 children born in the period 1–47 months before the NFHS who were ill with diarrhoea during the two weeks before the survey.	Spot messages on home treatment of diarrhoea using ORS and RHS are aired on radio and television, and longer documentaries shown in cinema halls; community-level activities conducted to educate rural people about major public health issues, including oral rehydration therapy. Activities include film shows, drama and song performances, exhibitions, group meetings, and training camps.	Oral Rehydration Therapy Programme: Mothers are instructed to increase fluid intake, continue feeding, and recognize dan- ger signs requiring treatment at a health facility. For more than a decade, the programme also emphasized the use of a solution made from widely available Oral Rehydration Salt (ORS) packets and an alternative home-made solution made from salt, sugar, and water, referred to he…	48% of women who gave birth in the 4 years before the survey were regularly exposed to at least one form of electronic mass media			Use of ORS to treat children ill with diarrhea in the two weeks before the survey	433	2167	355	2366	1.33	[1.17, 1.51]			1992-3 National Family Health Survey only has general questions on mass media exposure (not specific to ORS). Exposure to ORS media estimated from NHFS data
Mothers administered ORS to child during diarrhea episode	PSI	2009	grey literature	2005 and 2008	Malawi	Blantyre	mixed	NG	community	Two cross-sectional surveys (2005 and 2008); appears that a different population sampled in each survey; not randomized							Two cross-sectional surveys (2005 and 2008); appears to be different population surveyed each time. Only data from 2008 survey used in this analysis		Yes, applied to their regression analysis (unadjusted data used here)	Not likely		No	grey literature	General population reached through social marketing and mass media intervention; Mothers of children under five years targetted for household survey	Radio adverts to inform about ORS, radio spots and jingle; targetted interpersonal activities	Not specified	Not specified	No	NA	ORS administered to child during diarrhea episode (comparing no/low exposure to PSI activities group (control) to medium/high exposure to PSI activities group (intervention)	708	1070	246	413	1.11	[1.02, 1.22]			Observational association only; not adjusted for confounding.	Adjusted OR could not be used in meta-analysis because no information was provided about the model (missing number of individuals in the "higher" vs "lower" exposure category included in analysis; could not convert OR to RR). However, adjusted and unadjusted OR are similar (1.53 vs. 1.33)
Community Education
Mothers' reported use of commercially available ORS to treat diarrhea	Pahwa	2010	J Health Popul Nutr 2010 Dec;28(6):553-559		India	Kirti Nagar, West Delhi	urban slum	NG	community	Quasi-experimental (not randomized)							No	Yes	No	NA		Yes		Mothers of children aged >12-71 months	Nine month intervention. Group education on the necessity of oral rehydration through personal discussion sessions of 15-20 mothers (at community centers) and the 'lane approach' (assemblies of 6-7 mothers within the urban jhuggis/slums). Mothers were contacted forthnightly over 9 months of intervention. Promoted use of homemade sugar-salt-solution, demonstrated by peripheral health care worker	Yes. Health and nutrition education on: infant-feeding practices, counselling on general diet for better nutritional status with special reference to vitamin A deficiency (VAD), personal hygiene, and diar- rhoea	NG	No	NG	Reported use of commercially available ORS to treat diarrhea	97	150 mothers	29	150 mothers	3.34	[2.36, 4.74]		Effectiveness	Only a few very focused messages specific to childhood diarrhoea were disseminated. For assessing the impact, the study depended on self-reported data; no adjustment for confounding, small sample size
Mother treated Diarrhetic Children Under Age 5 with ORS	Jintaganont	1988	AJPH October, 78(10), 1302-1304	Nov-Dec 1985 and Oct-Nov 1986	Thailand	Koko Po and Nong Jig, Pattani Province, Southern Thailand	rural	diarrhea specific mortality: 2.2 deaths per 1000 live births in 1984	community	Quasi-experimental with pre-/post- data gathered in the control and intervention sites (not randomized)							No	1323 mothers/guardians of children < 5 surveyed	Yes. Adjusted for religion, maternal education/income/land-holding (three different models with a different proxy for SES in each)	Not likely				Households with children <5 years	Village health communicators (VHCs) and village health volunteers (VHVs) provided with training on diarrhea management and promotion of ORS. Subsequently held monthly meetings with 30-40 women from each village to promote the use of ORS (during 7 month intervention period, March to Sept 1986). Religious leaders were also mobilized to promote ORT.	Not described	NG	Yes	ORS generally available throughout Thailand at hospitals and health centers and are distributed by VHVs	Treated Diarrhetic Children Under Age 5 with ORS								Effectiveness	Village-level survey could be biased by mothers' answering what they assume surveyors want to hear
ORS Distribution
ORS consumed after diarrheal attack	Rahaman	1979	The Lancet Oct 20, 1979	Jan 1977-Dec 1979	Bangladesh	Shamlapur, south-eastern region	rural	NG	community	Longitundinal cohort (not randomized)							Longitundinal cohort	Yes	No	NA		No		All households in Shamlapur village with children under 5 years of age	Free provision of ORS (each packet: NaCl 3.5g, NaHCO3 2.5g, , KCl 1.5g, glucose 20g) at community distribution points in intervention site; 18 'depot-holders' trained to educate and supply ORS to community; social marketing of ORS through group talks/announcements at market place, and information given to students and teachers in primary schools.	No	NG	Yes	Able to access ORS from Teknaf diarrhea treatment centre via two access roads, seven miles away.	Rate of ORS consumption after diarrhoeal attack (age 1-4 years)	371 (79.8%)	465 children	98 (38.4%)	255 children	2.08	[1.77, 2.44]		Effectiveness	No adjustment for confounding; observational association only
Number of episodes of diarrhea where WHO-ORS used	Kumar	1987	J Diarrheal Dis Res 1987 Sep;5(3):159-164	Not specified (2 year duration)	India	Haryana State, North India	rural	NG	community	Quasi-experimental (not randomized)								Yes	Not specified (no?)	NA		No		All households with children below the age of six years	Study area A: 22 villages WHO-ORS available from primary health care workers; study area B: 22 villages, WHO-ORS available from literate volunteers of respective villages; control area: 22 villages who were not provided with ORS from project resources; field workers trained to assess and manage diarrhea (details not given)	No	NG	Yes - study area A; No - study area B	Not specified	Number of episodes of diarrhea where WHO-ORS used (1-5 years old) in study area A and B	3	Study area A and B: 15471	Control: 922	Control: 6676 households	4.27	[4.02, 4.54]		Effectiveness	No adjustment for confounding
Multiple interventions
Mother ever used ORS to treat diarrhea episode	Langsten	1995	Soc Sci Med 40, 7; 989-1001	1979 and 1991	Egypt	12 villages in Menoufia	rural	NG	community	Population-based survey (before/after data)											Before/after design	No	Before/after design	Women with at least one child under the age of five who had ever had diarrhea	Egypt National Control of Diarrheal Diseases Project: Increased in-country production and distribution of ORS; innovative use of mass media (television spots featuring well-known motherly character) to promote and teach the use of ORT; training of health workers on a large scale establishment of rehydration rooms in Ministry of Health and University hospitals and clinics	No	After 1985 nearly 100% of mothers knew about ORS and dehydration	Yes	NA	Ever used ORS to treat diarrhea episode (among at-risk women)	Endline (1990): 4377	5162	Baseline (1979): 494	2041	3.5	[3.24, 3.79]		Effectiveness	Observational correlation only
% mothers using ORS	Gutierrez	1996	Bulletin of the World Health Org 1996, 74 (2): 189-197	May to Sept of 1986, 1991 and 1993	Mexico	country-wide	mixed	278.2 per 100000 under-5 deaths from diarrheal diseases	community	Longitudinal population-based survey (not-randomized)							No		No	Not likely				Households with children < 5 years old	ORS packets distributed by the national health system starting in 1984 following a promotion and training strategy at the medical unit level and community level (comprehensive social communication programme, practical demonstrations with group and individual training and activities at medical units, schools and public gathering places)	Not specified	Not specified	Yes	NA	% mothers using ORS	1990: 22.5%		1984: 24.3%					Effectiveness	Observational correlation only	Only have percentages, cannot be pooled in meta-analysis
																															1991: 22.0%
																															1992: 31.9%
																															1993: 41.9%
Microcredit interventions
Mother uses ORS to treat child with diarrhea	MkNelly	1998	NA (report)	1993 and 1996	Ghana	East district of Western region	rural	NG	Community	No	N/A	N/A	N/A	N/A	N/A	N/A	2 cross-sectional surveys	Yes	No	Unlikely	No			Rural, poor women (mothers with children 12 - 23 months included in survey)	Credit with Education combines small-scale loans (less than $300) with education in the basics of health, nutrition, birth timing and spacing and small business skills	Yes (educational component to loans)	6,000 borrowers	Yes	Not specified	Mother uses ORS to treat child with diarrhea (1996 data only)	Participants: 61	Participants: 75	Non-participants: 27 Controls: 14	Non-participants: 99 Controls: 90	5.23	[3.19, 8.56]		Effectiveness	Small sample size. Cross-sectional association only.
Excluded from meta-analysis because very low quality
Reported use of ORS for children with diarrhea in previous 2 weeks before and 4 months after the introduction of zinc treatment	Winch	2008	J Health Popul Nutr 2008 Jun;26(2):151-163	March to September 2004	Mali	Bougouni district	rural	NG	community	Before/After trial (Not randomized)											Before/After design	No	Before/After design	Families with children under 5 years	14 d course dispersable zinc tablets, 20mg/d for children 6 to 59 mo of age and 10mg/d for children less than 6 mo; parents paid for consultation fee as well as Zn and ORS, CHWs provided education and case management to families; CHWs promoted Zn at major community gatherings	NA	NG	Yes	ORS alone available from CHW	Reported use of ORS for children with diarrhea in previous 2 weeks before and 4 months after the introduction of zinc treatment	40	220 children	25	228 children	1.66	[1.04, 2.64]		effectiveness	Observational correlation only; small sample size	No information given on how study site was selected.
Use of ORS during last episode of diarrhea	Cambodian Red Cross	2006	Grey literature	April - September 2006	Cambodia	Pourk and Angkor Chum	rural	Under 5 mortality rate: 94 and 106 deaths per 1000 live births in Siem Reap and Pursat, respectively (2005 Cambodian demographic health survey)	community	Cross-sectional. Not randomized							Cross-sectional		No	Possible		No	grey literature	Households with children under 2 years	ORASELKit (low osmolarity ORS and 10x 20mg zinc tablets) sold at subsidized prices; PSI/Cambodia mobilized private sector distribution networks to increase availability; behaviour change communication through mass media and interpersonal communication	Zinc promoted for use with ORS as part of ORASEL kit	NG	No	Received community education, but ORASEL kit not available for purchase	Use of ORS during last episode of diarrhea	71	125 mothers interviewed	41	125 mothers interviewed	1.73	[1.29, 2.32]		Effectiveness	No adjustment for confounding; no description of characteristics/demographics of intervention/comparison sites; small sample size. Observational correlation only
Mother practiced oral rehydration therapy in managing diarrhea of children under 5 years	Jinadu	1988	Int J Nurs Stud 25(3); 185-190	Sept 1983 - June 1984	Nigeria	Ife/Ijesha area, Oyo State	unclear	NG	primary health center	Before/after design (not randomized)											Before/after design	No	Before/after design	Mothers visiting primary health care center with children under 5 years of age with diarrhea and no or mild to moderate dehydration	Verbal health instructions and demonstration or ORT at primary health center by community health workers	No	NG	unclear	Before/After trial	Practiced oral rehydration therapy in managing diarrhea of children under 5 years	13	135 mothers	0	255 mothers	50.83	[3.04, 848.52]		Effectiveness	Before/after association only; small sample size

## Sheet:  Excluded studies
Reference	Reason for Exclusion
1. Teferedegn B, Larson CP, Carlson D: A community-based randomized trial of home-made oral rehydration therapies. International journal of epidemiology 1993, 22:917–22.	No outcome of interest
2. Saengcharoen W, Lerkiatbundit S: Practice and attitudes regarding the management of childhood diarrhoea among pharmacies in Thailand. The International journal of pharmacy practice 2010, 18:323–31.	Descriptive
3. Uribe F, Hernández R, Navarro A, Tello A, Benítez O, Cravioto A: [Patterns in the household acceptance of oral rehydration therapy in a cohort of rural mothers]. Boletín médico del Hospital Infantil de México 1991, 48:320–5.	Desciptive
4. Bari A, Rahman A, Molla A, Greenough W: Rice-based oral rehydration solution shown to be better than glucose-ORS as treatment of non-dysenteric diarrhoea in children in rural Bangladesh. Journal of diarrhoeal diseases research , 7:1–7.	No outcome of interest
5. Sastry N, Burgard S: The prevalence of diarrheal disease among Brazilian children: trends and differentials from 1986 to 1996. Social science & medicine (1982) 2005, 60:923–35.	Descriptive
6. Zoysa DE, Carson D, Feachem R, Kirkwood B, Lindsay-smith E, Loewenson R: Home-based oral rehydration therapy in rural Zimbabwe. Transactions of the Royal Society of Tropical Medicine and Hygiene 1984, 78:102–5.	No outcome of interest
7. Varavithya W, Sunthornkachit R, Eampokalap B: Oral rehydration therapy for invasive diarrhea. Reviews of infectious diseases 1991, 13 Suppl 4:S325–31.	No outcome of interest
8. Okoro BA, Jones IO: Pattern of drug therapy in home management of diarrhoea in rural communities of Nigeria. Journal of diarrhoeal diseases research 1995, 13:151–4.	Descriptive
9. McLennan J: Home Management of Diarrhoea in a Poor Periurban Community in Dominican Republic. Journal of Population Health and Nutrition 2002, 20:245–254.	Descriptive
10. Rahman, AM, Bari A: Feasibility of Home Treatment of Diarrhea with Packaged Rice-ORS. Journal of diarrhoeal diseases research 1990, 8:18–23.	No outcome of interest
11. Green EC: Diarrhea and the Social Marketing of Oral Rehydration Salts in Bangladesh. Social science & medicine 1986, 23:357–366.	Descriptive
12. Meyers A, Siegel B, Vinci R: Economic Barriers to the Use of Oral Rehydration Therapy. Journal of the American Medical Association 1991, 265:1724–5.	Descriptive
13. El-Rafie: Effect of diarrhoeal disease control on infant and Report from the National Control of Diarrheal Diseases Project. 1988:334–338.	No outcome of interest
14. Materia E, Mehari W, Mele A, Rosmini F, Stazi MA, Damen HM, Basile G, Miuccio G, Ferrigno L, Miozzo A: EUROPEAN OF SURVEY AND CHILD HEALTH ON MATERNAL IN RURAL SERVICES. European journal of epidemiology 1993, 9:511–6.	Descriptive
15. Blum LS, Oria P a, Olson CK, Breiman RF, Ram PK: Examining the use of oral rehydration salts and other oral rehydration therapy for childhood diarrhea in Kenya. The American journal of tropical medicine and hygiene 2011, 85:1126–33.	Descriptive
16. Baltazar JC, Dinah P. Nadera, Victora CG: Evaluation of the National Control of Diarrhoeal Disease Programme in the Philippines, 1980-93. Bulletin of the World Health Organization 2002, 80:637.	No outcome of interest
17. Patwari a K: Cost effective strategy for promotion of appropriate case management of diarrheal diseases--establishment of DTUs. Indian journal of pediatrics 1991, 58:783–7.	No outcome of interest
18. Gul R, Tariq M, Zeb A, Safeer M: PREVALENCE OF DIARRHOEA AND USE OF ORAL REHYDRATION SALT IN CHILDREN OF RURAL AND URBAN AREAS OF PESHAWAR. Comparative and General Pharmacology 2011, 25:40–43.	Descriptive
19. Guiscafre H, G. Gutierrez, Kumate J, Martinez H, Reyes H, Tapia-Conyer R: Impact of oral rehydration and selected public health interventions on reduction of mortality from childhood diarrhoeal diseases in Mexico. Bulletin of the World Health Organization 1996, 74:189.	No outcome of interest
20. Oshiro MDL: Avaliação dos efeitos de uma intervenção educativa para promoção do uso da Terapia de Reidratação Oral ( TRO ) em trabalhadores de farmácias Evaluating the potential of an intervention aimed at promoting oral rehydration therapy ( ORT ) by educating pharm. Cad. Saúde Pública 2002, 18:287–297.	No outcome of interest
21. Ekerete PP: Promotional model: a new direction for the National Programme on Immunization (NPI) and Oral Rehydration Therapy (ORT) in Nigeria. Health marketing quarterly 2000, 18:115–33.	No outcome of interest
22. Babaniyi O a: Oral rehydration of children with diarrhoea in Nigeria: a 12-year review of impact on morbidity and mortality from diarrhoeal diseases and diarrhoeal treatment practices. Journal of tropical pediatrics 1991, 37:57–63.	No appropriate comparison
23. Hatch DL, Vreuls RC, Toole MJ, Moteetee MM, Monoang I, Ngatane CM, Gittelman DM, Waldman RJ: The effective case management of childhood diarrhoea with oral rehydration therapy in the Kingdom of Lesotho. International journal of epidemiology 1990, 19:1066–71.	Not community based
24. Sodemann M, Jakobsen MS, Mølbak K, Martins C, Aaby P: Management of childhood diarrhea and use of oral rehydration salts in a suburban West African community. The American journal of tropical medicine and hygiene 1999, 60:167–71.	Descriptive
25. Cayemittes M, Ward W, Obanor N, Leandre M, Clark M, Clerisme C: Marketing oral rehydration solution in rural Haiti. Health Education Research 1988, 3:421–428.	Descriptive
26. Heymann DL, Mbvundula M, Macheso A, McFarland DA, Hawkins RV: Oral rehydration therapy in Malawi: impact on the severity of disease and on hospital admissions, treatment practices, and recurrent costs. Bulletin of the World Health Organization 1990, 68:193–7.	Not community based
27. Kendall C, Foote D, Martorell R: Ethnomedicine and oral rehydration therapy: a case study of ethnomedical investigation and program planning. Social science & medicine (1982) 1984, 19:253–60.	No outcome of interest
28. Islam MA, Biswas E, Rahman AK, Chakma DB: Factors associated with safe preparation and home use of sugar-salt solution. Public health 1994, 108:55–9.	No outcome of interest
29. Gibbons E, Dobie SA, Krieger J: Evaluation of oral rehydration therapy in Matiguas, Nicaragua. Public health reports (Washington, D.C. : 1974) 1994, 109:428–33.	Descriptive
30. Larrauri Alvarez S: Oral rehydration therapy promotion: an education-communication experiment. Journal of Promotion and Education 1994, 1:22–26.	No outcome of interest
31. Perez F, Ba H, Dastagire SG, Altmann M: The role of community health workers in improving child health programmes in Mali. BMC international health and human rights 2009, 9:28.	No outcome of interest
32. Elbushra H: Acceptability of Oral Rehydration Therapy by Sudanese Mothers and Children. Sudanese Journal of Paediatrics 1984, 3:63–70.	No outcome of interest
33. Hounsa A, G G, Alihonou E, Valois P, Girard J: AN APPLICATION OF AJZEN ’ S THEORY OF PLANNED BEHAVIOUR TO PREDICT MOTHERS ’ INTENTION TO USE ORAL REHYDRATION THERAPY IN A RURAL. Social Science and Medicine 1993, 37:253–261.	No outcome of interest
34. Laroche E: Increasing ORT use in Bangladesh. Promotion & education 1996, 3:20–3, 46.	Editorial piece
35. Chirwa BU, Brieger WR: Evaluating Health Education for Oral Rehydration Therapy at a Rural Nigerian Clinic : Part II. Community Health 1988, 11.	No outcome of interest
36. Gomaa A, Mwafi M, Nagaty A, El-Rafie M, Nasser S, Kielmann A, Hirschhorn N: IMPACT OF THE NATIONAL CONTROL OF DIARRHEAL DISEASES PROJECT ON INFANT MORTALITY IN DAKAHLIA, EGYPT. The Lancet 1986, July 16:145–148.	Same data as Langsten 1995
37. Perry HB, Shanklin DS, Schroeder DG: Impact of a Community-based Comprehensive Primary Healthcare Programme on Infant and Child Mortality in Bolivia. Journal of Health, Population and Nutrition 2003, 21:383–395.	No outcome of interest
38. Kenya PR, Gatiti S, Muthami LN, Agwanda R, Mwenesi H a, Katsivo MN, Omondi-Odhiambo, Surrow a, Juma R, Ellison RH: Oral rehydration therapy and social marketing in rural Kenya. Social science & medicine (1982) 1990, 31:979–87.	No appropriate comparison
39. Miller P, Hirschhorn N: The effect of a national control of diarrheal diseases program on mortality: the case of Egypt. Social science & medicine (1982) 1995, 40:S1–S30.	Same data as Langsten 1995
40. Mantra IB, Davies J: In rural Indonesia social marketing of oral rehydration salts the mothers’ perspective. Hygie 1989, 8:26–31.	Outcome poorly defined
41. Nations MK, de Sousa MA, Correia LL, da Silva DM: Brazilian popular healers as effective promoters of oral rehydration therapy (ORT) and related child survival strategies. Bulletin of the Pan American Health Organization 1988, 22:335–54.	Outcome poorly defined
42. Podhipak A, Varavithya W, Punyaratabandhu P, Vathanophas K, Sangchai R: Impact of an educational program on the treatment practices of diarrheal diseases among pharmacists and drugsellers. Southeast Asian Journal of Tropical Medicine and Public Health 1993, 24:32–39.	No outcome of interest
43. Ross-Degnan D, Soumerai SB, Goel PK, Bates J, Makhulo J, Dondi N, Sutoto, Adi D, Ferraz-Tabor L, Hogan R: The impact of face-to-face educational outreach on diarrhoea treatment in pharmacies. Health policy and planning 1996, 11:308–18.	No outcome of interest
44. El Arifeen S: Child health and mortality. Journal of health, population, and nutrition 2008, 26:273–9.	Descriptive
45. Bhattacharya SK: Progress in the control and prevention of diarrhoeal diseases since Independence. The National Medical Journal of India 2003, 16:2003.	Review
46. Wongsaroj T, Thavornnunth J, Charanasri U: Study on the management of diarrhea in young children at community level in Thailand. Journal of the Medical Association of Thailand 1997, 80:178–182.	Descriptive
47. Chowdhury a. MR, Karim F, Sarkar S, Cash R a., Bhuiya a.: The Status of ORT in Bangladesh: How Widely Is It Used? Health Policy and Planning 1997, 12:58–66.	No appropriate comparison
48. Manchanda VK: Oral rehydration therapy programme in India: standard case management of acute watery diarrhoea. Journal of the Indian Medical Association 1995, 93:220–6.	Review
49. Riveron Corteguera RL: Strategies and causes fo reduced infant and young child diarrheal disease mortality in Cuba, 1962-1993. Bulletin of PAHO 1995, 29:70–80.	No appropriate comparison
50. Vernon a a, Taylor WR, Biey a, Mundeke KM, Chahnazarian a, Habicht H, Mutombo M, Makani B: Changes in use of health services in a rural health zone in Zaire. International journal of epidemiology 1993, 22 Suppl 1:S20–31.	No appropriate comparison
51. Anonymous.: Diarrhoeal diseases control programme. Diarrhoea morbidity and case management survey. Weekly Epidemiological Record 1991, 66:273–6.	No appropriate comparison
52. Anonymous.: Social Marketing of Oral Rehydration Therapy. Population Reports - Series J: Family Planning Programs 1985, 30:785–6.	No outcome of interest
53. Hornik R, Sankar P: Reaching Mothers in Swaziland: Preliminary Findings of a Child Survival Program. Development Communication Report 1985:7–9.	No outcome of interest
54. Meyers A, Foote D, Smith W: Communication Works Across Cultures: hard data on ORT. Development Communication Report 1985:3–4.	No outcome of interest
55. Chen LC, Black RE, Sarder a M, Merson MH, Bhatia S, Yunus M, Chakraborty J: Village-based distribution of oral rehydration therapy packets in Bangladesh. The American journal of tropical medicine and hygiene 1980, 29:285–90.	No outcome of interest
56. Huttly SR, Blum D, Kirkwood BR, Emeh RN, Okeke N, Ajala M, Smith GS, Carson DC, Dosunmu-Ogunbi O, Feachem RG: The Imo State (Nigeria) Drinking Water Supply and Sanitation Project, 2. Impact on dracunculiasis, diarrhoea and nutritional status. Transactions of the Royal Society of Tropical Medicine and Hygiene 1990, 84:316–321.	No outcome of interest
57. Ewbank DC: Impact of health programmes on child mortality in Africa: evidence from Zaire and Liberia. International journal of epidemiology 1993, 22 Suppl 1:S64–72.	No outcome of interest
58. Foster SO, Spiegel R a, Mokdad a, Yeanon S, Becker SR, Thornton JN, Galakpai MK: Immunization, oral rehydration therapy and malaria chemotherapy among children under 5 in Bomi and Grand Cape Mount counties, Liberia, 1984 and 1988. International journal of epidemiology 1993, 22 Suppl 1:S50–5.	No outcome of interest
59. Ridde V, Nitiema M, Dadjoari AP: [Improve the accessibility of essential drugs for the populations of one medical region in Burkina Faso]. [French]. Sante 2005, 15:175–182.	Non-English
60. Cesar JA, Cavaleti MA, Holthausen RS, Lima LGSD: Mudanças em indicadores de saúde infantil em um município com agentes comunitários : o caso de Itapirapuã Paulista , Vale do Ribeira , São Paulo , Brasil Changes in child health indicators in a municipality with community health workers : the case of Itap. Cadernos de Saude Publica 2002, 18:1647–1654.	Non-English
61. Akpede GO, Omotara BA: Oral rehydration at home--with a little help from friends. World health forum 1997, 18:75–9.	No outcome of interest
62. Murad R: [Basic family health program in Magdalena Medio y Bajo]. [Spanish]. Profamilia: Planificacion, Poblacion y Desarollo. 1992, 8:22–7.	Non-English
63. Lee W, Stoeckel J, Jintaganont P, Romanarak T, Kullavanijaya S: The impact of a community based health education program on the incidence of diarrheal disease in southern Thailand. Southeast Asian Journal of Tropical Medicine & Public Health 1991, 22:548–56.	No outcome of interest
64. Koul PB, Murali MV, Gupta P, Sharma PP: Evaluation of social marketing of oral rehydration therapy. Indian pediatrics 1991, 28:1013–6.	No appropriate comparison
65. Mota F, Perez-Ricardez ML: [Control of diarrheal diseases in Mexico and Latin America]. [Spanish]. Boletin Medico del Hospital Infantil de Mexico. 1989, 46:360–7.	Non-English
66. Mtero SS, Dube N, Gwebu ET: Rural community management of diarrhoea in Zimbabwe: the impact of health education message on oral rehydration therapy. Central African Journal of Medicine 1988, 34:240–3.	No outcome of interest
67. Bhan MK, Bhandari N, Ghai OP, Arora NK, Khoshoo V, Malhotra BD, Ramachandran K: Treatment of acute diarrhoea with wide use of ORS packets or sugar salt solution in a rural community. Indian Journal of Medical Research 1988, 87:197–201.	No appropriate comparison
68. Faruque AS, Rhaman AS, Zaman K: Young childhood diarrhoea management by mothers and village practitioners in rural Bangladesh. Tropical & Geographical Medicine. 1985, 37:223–6.	No outcome of interest
69. Rahaman M, Na Pombejr S: Breaking the vicious cycle of diarrhoea and child malnutrition in Bangladesh. UNICEF News 1979:14–7.	No outcome of interest
70. Deb BC, Sircar BK, Sengupta PG, Mondal S, Gupta DN, Bhattacharya SK, Pal SC: Implementation of oral rehydration therapy in villages. Indian journal of pediatrics 1985, 52:475–8.	No appropriate comparison
71. Pechevis M: The programme for combating diarrhoeal diseases in Haiti. Children in the Tropics 1985:55–6.	No outcome of interest
72. Manuel-santana R: Philippine campaign boosts child immunizations. Front Lines :9–10.	No outcome of interest
73. Thane-Toe, Khin-Maung U, Tin-Aye, Mar-Mar-Nyein, Ye-Htut: Oral rehydration therapy in the home by village mothers in Burma. Transactions of the Royal Society of Tropical Medicine and Hygiene 1984, 78:581–9.	No outcome of interest
74. International Study Group: Beneficial Effects of Oral Electrolyte Sugar Solutions in the Treatment of Children’s Diarrhoea Studies in Two Ambulatory Care Clinics. Journal Tropical Pediatrics 1981, 27:62–7.	Efficacy study
75. Tekce B: Oral Rehydration Therapy: An Assessment of Mortality Effects in Rural Egypt. Studies in Family Planning 1982, 13:315–27.	No outcome of interest
76. Riyad S, el Moughi M, Wahsh a a, Hirschhorn N: After rehydration: what happens to the child? Journal of tropical pediatrics 1991, 37:220–2.	No outcome of interest
77. Ryder RW, Reeves WC, Sack RB: Risk factors for fatal childhood diarrhea: a case-control study from two remote Panamanian islands. American journal of epidemiology 1985, 121:605–10.	Case control design
78. Montgomery H, Weiss J: Can Commercially-oriented Microfinance Help Meet the Millennium Development Goals? Evidence from Pakistan. World Development 2011, 39:87–109.	Insufficient data given on outcome of interest and age group used in meta-analysis
79. Edward A, Ernst P, Taylor C, Becker S, Mazive E, Perry H: Examining the evidence of under-five mortality reduction in a community-based programme in Gaza, Mozambique. Transactions of the Royal Society of Tropical Medicine and Hygiene 2007, 101:814–22.
80. PSI: Nepal (2008): Zinc TRaC Survey Round One, 2008.	No outcome of interest
81. Borapich D, Warsh, M: Improving Child Health in Cambodia: Social Marketing of Diarrhea Treatment Kit, Results of a Pilot Project. PSI/Cambodia, 2010	No outcome of interest
